# Supplementary material for: Glutathione-mediated changes in productivity, photosynthetic efficiency, osmolytes, and antioxidant capacity of common beans (Phaseolus vulgaris) grown under water deficit
Source: PeerJ. 2023 Jun 22;11:e15343. doi: 10.7717/peerj.15343 (PMC10290831; doi:10.7717/peerj.15343)
Supplement: Data S1 [file peerj-11-15343-s001.zip]

Archive with 1 entries (1 files):
- GSH_raw Data.xlsx
