# Supplementary material for: Glutathione-mediated changes in productivity, photosynthetic efficiency, osmolytes, and antioxidant capacity of common beans (Phaseolus vulgaris) grown under water deficit
Source: PeerJ. 2023 Jun 22;11:e15343. doi: 10.7717/peerj.15343 (PMC10290831; doi:10.7717/peerj.15343)
Supplement: Data S1 [file peerj-11-15343-s001.zip › GSH_raw Data.xlsx]

## Sheet: Season II
Rep	Treat	SL II	Leaf No II	LA II	DW II	Pod No II	Gpod wt II	GPY II	WP II	MSI II	RWC II	Fv/Fm II	PI II	SPAD II	Pro	FAA	TSS	AsA	GSH	SOD	CAT	APX	GPX
2	I100	80.2	29.8	22.9	20.7	29.4	52.9	10.29	33.6	59.2	92	0.82	2.57	36.2	0.13	0.59	0.15	2.23	0.96	2.83	11.2	14.4	18.6
3	I100	78.6	28.8	22.1	20.5	29.9	50.4	10.35	34.3	56.4	90.1	0.84	2.59	35.5	0.14	0.6	0.14	2.27	0.98	2.89	11.4	13.7	18.3
1	I100	76.2	29.3	22.5	20	28.6	51.8	9.82	32.6	58	87.4	0.8	2.46	34.5	0.15	0.57	0.16	2.16	0.93	2.75	10.9	14.1	17.7
3	I80	78.1	27.5	20.4	18.3	22.7	41.7	9.2	36.6	48.7	84.7	0.79	2.21	25.4	0.15	0.52	0.16	3.24	1.05	3.34	13	16.1	22.4
1	I80	74.3	26.4	19.5	18.6	21.8	40	8.83	37.7	46.7	82	0.77	2.12	24.6	0.14	0.53	0.19	3.15	1.08	3.44	12.5	15.4	21.6
2	I80	76.6	27.1	20.1	18.9	22.4	41.1	9.07	38.5	48	85.5	0.8	2.18	25.6	0.16	0.54	0.17	3.29	1.11	3.51	12.8	15.9	22.6
2	I60	60.8	20.4	13.1	16.7	11.3	27.2	5.85	32	36.6	76.6	0.79	1.78	20.9	0.18	0.47	0.22	3.77	1.1	3.99	14.1	17.8	26.1
1	I60	58.3	19.5	12.6	16.2	11	26.1	5.67	30.7	35.2	73.4	0.76	1.73	20	0.17	0.45	0.21	3.65	1.05	3.83	13.8	17.1	25
3	I60	59.9	20.1	12.9	16.9	10.7	26.8	5.43	31.5	36.1	75.5	0.73	1.65	20.6	0.16	0.46	0.2	3.5	1.08	3.93	13.4	17.6	25.7
1	I100 + GSH1	87.3	28.4	23.9	21.7	29.8	49.8	11.06	36.4	57.1	90.8	0.82	2.59	37.1	0.16	0.58	0.15	2.24	1.2	2.77	11.2	13.9	18.6
2	I100 + GSH1	89.1	29	24.4	21	30.4	52.9	11.28	37.5	60.7	91.9	0.84	2.64	37.6	0.13	0.6	0.13	2.28	1.23	2.85	11.5	14.8	18.8
3	I100 + GSH1	84.7	27.6	23.2	21.5	28.9	50.8	10.73	38.3	58.2	86.4	0.8	2.51	35.4	0.16	0.61	0.14	2.17	1.26	2.91	10.9	14.2	17.7
2	I100 + GSH2	81.7	28.5	23.3	20.1	29.8	51.6	10.92	36.6	58.4	91	0.85	2.7	37.1	0.15	0.6	0.14	2.35	1.47	2.81	11.3	14.3	18.6
1	I100 + GSH2	78.7	27.4	22.4	19.6	28.7	49.7	10.31	35.8	56.2	89.3	0.8	2.54	36.4	0.14	0.59	0.12	2.22	1.45	2.75	10.9	13.8	18.3
3	I100 + GSH2	80.6	28.1	23	20.4	29.4	50.9	10.87	34.8	57.6	86.6	0.84	2.68	35.2	0.15	0.57	0.15	2.34	1.4	2.67	11.1	14.1	17.7
3	I80 + GSH1	76.6	29.1	22.5	18.7	29	51.5	11.01	40.5	57.4	86.1	0.82	2.52	33.8	0.16	0.56	0.25	3.71	1.43	3.92	13.9	17.4	27.8
1	I80 + GSH1	78.1	28.3	21.9	18.1	28.2	50.1	10.71	41.7	55.9	88.5	0.8	2.45	34.8	0.18	0.58	0.21	3.61	1.48	4.04	13.6	16.9	28.6
2	I80 + GSH1	79.4	29.5	22.8	19	29.4	52.2	11.17	42.6	58.2	90.3	0.83	2.56	35.5	0.19	0.59	0.25	3.77	1.51	4.13	14.2	17.6	29.2
2	I80 + GSH2	80.6	29.7	23.1	20.5	29.1	52.2	11.04	46.8	58.1	88.3	0.82	2.56	34.6	0.16	0.62	0.25	3.66	1.79	4.2	13.8	17.5	25.8
1	I80 + GSH2	78.4	29.1	22.7	19.9	28.2	51.3	10.71	44.1	57	85.9	0.8	2.48	33.7	0.16	0.56	0.24	3.55	1.63	3.96	13.4	17.2	25.1
3	I80 + GSH2	81.7	28.2	22	20.9	29.7	49.7	11.26	46.5	55.2	89.6	0.84	2.61	35.1	0.16	0.6	0.26	3.74	1.74	4.17	14.1	16.6	26.2
1	I60 + GSH1	72.3	24.1	20.5	19.4	22.4	36.9	9.02	43.4	48.2	81.9	0.76	2.19	28.6	0.18	0.45	0.2	3.89	1.84	4.63	15	19.2	27.8
2	I60 + GSH1	70.1	24.6	20.9	20.3	22.8	35.5	9.21	45.2	46.5	86.9	0.84	2.23	30.4	0.22	0.45	0.22	4.26	1.84	4.83	15.3	18.5	29.5
3	I60 + GSH1	71.5	23.4	19.9	20	21.7	36.4	8.75	44.6	47.7	83.6	0.81	2.12	29.2	0.2	0.42	0.21	4.14	1.73	4.76	14.5	19	28.4
2	I60 + GSH2	64.5	24.1	15.8	17.1	22.1	37.6	8.16	46.8	43.4	85.9	0.81	2.21	29.4	0.16	0.38	0.2	3.38	1.93	4.16	14.4	17.4	26.1
1	I60 + GSH2	63.2	23.2	15.2	16.8	21.2	36	7.83	45.4	41.6	84.2	0.79	2.12	28.8	0.15	0.37	0.21	3.31	1.88	4.03	13.8	16.6	25.6
3	I60 + GSH2	61.3	23.8	15.6	16.3	21.8	37.2	8.05	43.5	43	81.7	0.77	2.18	27.9	0.17	0.39	0.18	3.21	1.95	3.87	14.1	17.2	24.8

## Sheet: Season I
Rep	Treat	SL I	Leaf No I	LA I	DW I	Pod No I	Gpod wt. I	GPY I	WP I	MSI I	RWC I	Fv/Fm I	PI I	SPAD I
2	I101	80.6	27.1	20.8	22.9	27.3	50.2	9.64	26	52.5	89.4	0.81	2.42	36.1
1	I100	77.7	26.4	20.2	22.3	26	47.7	9.36	24.9	51.1	86.1	0.79	2.35	35.4
3	I102	79.6	27.5	21.1	23.3	26.8	49.2	9.84	26.2	53.3	88.2	0.83	2.47	34.4
3	I80	76.9	24.1	18.6	19.6	19.5	41	8.4	29.5	47.2	82.1	0.77	1.56	25.6
1	I80	78.4	23.1	17.9	18.8	18.5	39.6	8.66	28.3	45.3	83.7	0.79	1.61	24.5
2	I80	79.7	23.8	18.4	19.4	19.1	41.4	8.84	29.1	46.6	85.1	0.81	1.64	25.2
2	I60	68.5	18.7	16.7	13.5	10.9	26.3	4.96	21.5	31.3	73	0.77	1.17	17.1
1	I60	66.7	18.4	16.4	13.2	10.4	25.2	4.76	20.9	30.7	71	0.74	1.12	16.4
3	I60	69.5	17.8	15.9	12.9	10.7	25.9	4.89	20	29.8	74	0.76	1.15	16.9
3	I100 + GSH1	86.3	26.3	20.4	22.8	26.3	48.9	9.96	27.1	52.3	88.6	0.84	2.47	37.1
1	I100 + GSH1	87.2	27.1	21.1	23.5	27.1	51.3	9.47	27.9	53.9	89.5	0.8	2.35	36.3
2	I100 + GSH1	84.6	27.6	21.5	24	27.6	51.9	9.76	28.5	55	86.9	0.82	2.42	38.6
2	I100 + GSH2	75	27.8	21	22.6	28.8	50.9	9.96	28.4	53.7	88.8	0.84	2.83	36.5
1	I100 + GSH2	73	26.7	20.2	21.7	27.7	49.9	9.76	26.8	51.7	86.5	0.82	2.77	35.2
3	I100 + GSH2	76.2	27.4	20.7	22.3	28.4	48.4	9.47	28.2	53	90.3	0.8	2.69	36
1	I80 + GSH1	75.9	26.4	19.8	22.3	27.7	50.4	10.91	37.9	51	84.9	0.81	2.43	33.3
2	I80 + GSH1	79.9	27.5	20.7	23.2	28.2	51.5	11.13	39.5	53.1	89.3	0.83	2.48	34.7
3	I80 + GSH1	78.3	27.1	20.4	22.9	27.2	49	10.58	38.9	52.4	87.5	0.79	2.36	34.2
3	I80 + GSH2	76.8	26.9	20.5	22.5	27.8	50.6	10.08	36.4	53.1	88.2	0.83	2.45	33.3
1	I80 + GSH2	73	25.6	19.5	21.4	26.7	48.5	9.57	34.6	50.5	83.8	0.78	2.32	34.4
2	I80 + GSH2	75.3	26.4	20.1	22.1	27.4	49.9	10.14	35.6	52.1	86.4	0.86	2.46	35
2	I60 + GSH1	71.3	22.8	20	23.8	18.7	37.3	8.35	35.1	47.4	88.5	0.83	1.65	30.3
1	I60 + GSH1	68.4	22.4	19.6	23.3	19.3	35	8.01	34.4	46.5	84.9	0.83	1.58	31.5
3	I60 + GSH1	70.2	21.7	19	22.6	19.1	35.8	8.23	33.4	45.1	87.2	0.78	1.63	31.1
3	I60 + GSH2	70.1	22.8	17.2	19.9	18.5	30.9	7.66	31.4	40.8	80.9	0.81	1.15	31.3
1	I60 + GSH2	72.3	22.2	16.7	19.3	19.1	31.8	8	30.6	39.7	83.4	0.78	1.2	30.3
2	I60 + GSH2	73.7	23.1	17.4	20.2	19.5	32.5	8.26	31.9	41.4	85.1	0.8	1.24	31.6
